# Supplementary material for: Attitudes towards Telemedicine Services and Associated Factors among health professionals in Ethiopia: a systematic review and meta-analysis
Source: BMC Health Serv Res. 2024 Nov 29;24:1505. doi: 10.1186/s12913-024-11979-w (PMC11606080; doi:10.1186/s12913-024-11979-w)
Supplement: Supplementary file 3 — Supplementary Material 3. Data set (Factors). [file 12913_2024_11979_MOESM3_ESM.csv]

authors	associatedfactors	LCI	UCI	OR	logLCI	logUCI	logOR	selogOR
Butta F. W et al	knowledge	1.1	5.46	2.45	0.09531018	1.69744879	0.896088025	0.408708829
Butta F. W et al	access to electronic device	1.26	5.63	2.66	0.231111721	1.728109442	0.978326123	0.381887174
Butta F. W et al	internet access	3.02	12.33	6.1	1.105256831	2.512035317	1.808288771	0.358872063
Butta F. W et al	computer training	2.06	7.78	4.01	0.722705983	2.051556338	1.388791241	0.338992438
Reda M. M et al	knowledge	2.34	9.79	4.79	0.850150929	2.281361457	1.566530411	0.365104726
Reda M. M et al	Digital literacy	1.47	5.41	2.82	0.385262401	1.688249093	1.036736885	0.332394564
Reda M. M et al	computer training	1.79	6.78	3.48	0.58221562	1.913977102	1.247032294	0.339735072
Reda M. M et al	internet access	1.14	4.46	2.26	0.131028262	1.495148766	0.815364813	0.347989924
Reda M. M et al	access to electronic device	1.42	7.72	3.32	0.350656872	2.043814364	1.199964783	0.431927932
Sidelil H et al	computer training	1.245	3.1	1.964	0.21913553	1.131402111	0.67498321	0.232721067
Sidelil H et al	internet access	1.477	3.508	2.276	0.390013004	1.255046075	0.822419516	0.220671702
Sidelil H et al	Digital literacy	1.028	2.954	1.743	0.027615167	1.083160184	0.555607767	0.269271688
Sidelil H et al	knowledge	1.078	2.879	1.761	0.075107472	1.057443012	0.56588183	0.250595801
Sidelil H et al	access to electronic device	1.007	3.781	1.951	0.006975614	1.329988525	0.668342062	0.337503294
Adem J. B et al	knowledge	1.97	12.22	7.1	0.678033543	2.503073954	1.960094784	0.465571533
Adem J. B et al	access to electronic device	1.14	11.6	3.65	0.131028262	2.451005098	1.294727168	0.591830825
Adem J. B et al	Digital literacy	4.3	29.3	16.79	1.458615023	3.377587516	2.820783471	0.489533799
Adem J. B et al	computer training	5.43	30.55	17.99	1.691939134	3.419364686	2.889816048	0.440669784
