# Supplementary material for: Attitudes towards Telemedicine Services and Associated Factors among health professionals in Ethiopia: a systematic review and meta-analysis
Source: BMC Health Serv Res. 2024 Nov 29;24:1505. doi: 10.1186/s12913-024-11979-w (PMC11606080; doi:10.1186/s12913-024-11979-w)
Supplement: Supplementary file 4 — Supplementary Material 4. Data set (prevalence). [file 12913_2024_11979_MOESM4_ESM.csv]

authors	associatedfactors	LCI	UCI	OR	logLCI	logUCI	logOR	selogOR
Butta F. W et al	Awareness	1.99	9.041	4.24
Butta F. W et al	knowledge	1.1	5.46	2.45
Butta F. W et al	access to electronic device	1.26	5.63	2.66
Butta F. W et al	internet access	3.02	12.33	6.1
Butta F. W et al	computer training	2.06	7.78	4.01
Butta F. W et al	social media users	2.06	18.92	6.24
Reda M. M et al	knowledge	2.34	9.79	4.79
Reda M. M et al	job experience	1.12	8.55	3.09
Reda M. M et al	technology use	1.16	4.38	2.25
Reda M. M et al	Educational status	1.5	10.73	4.02
Reda M. M et al	Digital Health Training	1.14	5.5	2.5
Reda M. M et al	Digital literacy	1.47	5.41	2.82
Reda M. M et al	computer training	1.79	6.78	3.48
Reda M. M et al	internet access	1.14	4.46	2.26
Reda M. M et al	access to electronic device	1.42	7.72	3.32
Sidelil H et al	computer training	1.245	3.1	1.964
Sidelil H et al	internet access	1.477	3.508	2.276
Sidelil H et al	Digital literacy	1.028	2.954	1.743
Sidelil H et al	knowledge	1.078	2.879	1.761
Sidelil H et al	access to electronic device	1.007	3.781	1.951
